# Supplementary material for: Functional Insights into Silymarin as an Antiviral Agent against Enterovirus A71 (EV-A71)
Source: Int J Mol Sci. 2021 Aug 15;22(16):8757. doi: 10.3390/ijms22168757 (PMC8395941; doi:10.3390/ijms22168757)
Supplement: Supplementary file 1 [file ijms-22-08757-s001.zip]

Archive with 1 entries (1 files):
- ijms-1230665-supplementary.pdf
